# Supplementary material for: Multimodal Treatment with Cognitive Behavioral Therapeutic Intervention Plus Bladder Treatment Is More Effective than Monotherapy for Patients with Interstitial Cystitis/Bladder Pain Syndrome—A Randomized Clinical Trial
Source: J Clin Med. 2022 Oct 21;11(20):6221. doi: 10.3390/jcm11206221 (PMC9604893; doi:10.3390/jcm11206221)
Supplement: Supplementary file 1 [file jcm-11-06221-s001.zip]

Archive with 1 entries (1 files):
- jcm-1925546-supplementary.pdf
